# Supplementary material for: Lithium: effects in animal models of vanishing white matter are not promising
Source: Front Neurosci. 2024 Jan 30;18:1275744. doi: 10.3389/fnins.2024.1275744 (PMC10861708; doi:10.3389/fnins.2024.1275744)
Supplement: SUPPLEMENTARY TABLE 1 — Raw data. [file Table_1.XLSX]

## Sheet: Fig. 2 zebrafish
	WT - placebo																																																WT - lithium
Distance moved	778.187	1117.28	918.459	1096.14	819.243	894.167	1058.68	685.161	874.374	1013.1	930.562	490.441	886.822	784.954	737.031	563.805	497.336	749.411	631.972	502.316	439.254	713.428	713.694	336.67	784.706	929.219	769.038	660.763	791.764	590.869	765.452	590.321	295.881	400.838	562.858	533.59	699.279	488.298	637.11	750.389	856.732	675.938	757.319	766.801	660.879	968.719	647.774	569.216	817.792
Moving time	178.4	199.24	219.52	248.16	189.8	221.8	245.76	171.4	210.04	234.64	214.84	124.32	216.88	153.6	187.4	136.28	122.72	208.28	146.04	118.88	109.32	183.4	161.8	74	205	239.64	226.08	182.28	195.68	140.52	202.2	142.88	70.8	89.12	148.24	154.24	183.8	113.68	162.56	211.28	212.92	178.68	198.96	185.4	170.08	242.2	166.2	152.12	207.72
Velocity	2.59534	3.72626	3.06316	3.65575	2.73227	2.98215	3.5308	2.28509	2.91613	3.37882	3.10353	1.63568	2.95765	2.61791	2.45907	1.8811	1.65934	2.50037	2.10854	1.67595	1.46555	2.38031	2.3812	1.12328	2.61708	3.09905	2.56483	2.20372	2.64062	1.97061	2.55287	1.96879	0.986796	1.33684	1.87719	1.77958	2.33217	1.62853	2.12483	2.50263	2.8573	2.25433	2.52574	2.55737	2.20411	3.23079	2.1604	1.8984	2.72743
[truncated: 75 more columns]

## Sheet: Fig. 3 side-effects mice
	WT - placebo				2b4he2b5ho - placebo				WT - lithium				2b4he2b5ho - lithium
1	0.176815	0.156103	0.210784	0.157518	0.189243	0.193141	0.229008	0.246479	0.255531	0.140662	0.16545	0.167816	0.126953	0.151119		0.215827
2	0.157044	0.204651	0.156716	0.163895	0.184	0.214022	0.14902	0.133574	0.362385	0.168618	0.208232	0.23516	0.136882	0.109434	0.125	0.204861
3	0.154545	0.146919	0.120393	0.136691	0.16129	0.2	0.085603	0.080586	0.38041	0.294118	0.209246	0.348416	0.171206	0.140684	0.115385	0.223729
4	0.167866	0.042755	0.201235	0.185579	0.134694	0.154122	0.199612	0.128253	0.706818	0.447059	0.424877	0.575171	0.189723	0.147727	0.265267	0.405724
5	0.215476	0.288235	0.147277	0.152123	0.134855	0.225632	0.140927	0.138376	1.23684	0.934729	0.795739	0.748853	0.409804	0.349057	0.343023	0.405822
6	0.142691	0.181925	0.15099	0.145199	0.178571	0.214286	0.143411	0.124088	1.51839	1.12317	1.06818	1.22685	0.599602	0.472973	0.354086	0.453925
7	0.214612	0.166271	0.184729	0.202326	0.167364	0.162963	0.162264	0.153025	1.9021	1.29398	1.29177	1.27725		0.996212	0.45749	0.67509

## Sheet: Fig. 4 non-p B-cat
Non-phosphorylated B-catenin
	placebo				lithium
WT	1.27405	0.947951	1.15348	1.40697	1.15158		0.909691	1.35412
VWM	1.15158		0.909691	1.35412	1.11099	1.46446	1.18135	1.59924
EphB
	placebo								lithium
WT	0.00998555		0.0466836		0.0412885	0.11358	0.00700214	0.0330894	0.0579137	0.00251845	0.00173774	0.006651	0.00336484	0.0537468	0.0984689
VWM	0.00448215	0.0501296	0.0756172	0.110592	0.00721101	0.0676626	0.0117409	0.00041695	0.0598981	0.0394347	0.0110248	0.107837	0.000591306	0.00185163		0.000620095
Sox9
	placebo								lithium
WT	0.24261	0.0892007	0.668322	0.03955	0.641994	1.5828	0.274391	0.550009	0.39766	0.139367	0.272275	0.292368	0.246887	0.709633	1.71407	0.0304089
VWM	0.055163	0.572003	1.12405	3.75254	0.652587	1.98197	0.860588	0.168305	0.791549	0.867294	0.845512	2.63846	0.206233	0.440745	0.188445	0.133213
Axin2
	placebo								lithium
WT	0.031566	0.0154608	0.0750427	0.00500203	0.0937495	0.347188	0.0408426	0.128907	0.171165	0.0220407	0.0518813	0.0358292	0.0270393	0.10135	0.24769	0.00497364
VWM	0.0155192	0.0556538	0.113224	0.322607	0.0582168	0.190146	0.0662152	0.010309	0.0504494	0.0583357	0.0509738	0.26566	0.0141888	0.016762	0.00669295	0.0056579

## Sheet: Fig. 5 ATF4
rel. eIF2a phosphorylation																			eIF2a																			eIF2a phosphorylation
	placebo								lithium											placebo								lithium											placebo								lithium
WT	0.037539	0.05859	0.031461	0.020601	0.022684	0.034623	0.027768	0.031408	0.030448	0.028197	0.056698	0.032244	0.039674	0.025825	0.047087	0.026486			WT	3.11379e-06	2.47281e-06	3.43356e-06	3.89426e-06	4.74282e-06	3.36598e-06	3.69733e-06	3.51833e-06	3.8597e-06	3.13677e-06	2.43208e-06	3.23898e-06	2.94157e-06	4.25016e-06	3.58754e-06	2.69767e-06			WT	1.1689e-07	1.44882e-07	1.08023e-07	8.02238e-08	1.07584e-07	1.16539e-07	1.02666e-07	1.10504e-07	1.17522e-07	8.84472e-08	1.37894e-07
VWM	0.010666	0.004947	0.01106	0.005538	0.013654	0.014946	0.010927	0.011562	0.017131	0.009043	0.012715	0.016034		0.011209	0.011107	0.010982			VWM	3.57417e-06	2.81646e-06	2.74006e-06	3.79238e-06	2.06405e-06	3.47918e-06	3.53999e-06	4.24443e-06	3.05735e-06	4.84662e-06	3.52581e-06	4.26306e-06		2.78496e-06	3.14282e-06	2.67082e-06			VWM	3.81226e-08	1.39326e-08	3.03053e-08	2.1004e-08	2.81834e-08	5.19992e-08	3.86802e-08	4.90725e-08	5.23752e-08	4.38265e-08	4.48304e-08
Ddit3/Chop
	placebo								lithium
WT	1.99131	1.18394	1.95484	1.07223	0.86531	2.56574	3.47014	2.20767	7.16749	1.57986	3.55349	3.05857	2.22167	4.57307	4.87568	3.67288
VWM	11.8583	5.96688	3.89425	2.24837	4.44003	1.82302	2.43776	15.102	12.8316	2.07935	38.649	6.36137	3.59218	4.39085	9.77853	17.3784
Eif4ebp1
	placebo								lithium
WT	0.105355	0.139117	0.155484	0.0195165	0.0413991	0.0521397	0.0277151	0.16244	0.179234	0.247116	0.0610287	0.0245741	0.159288	0.0619759	0.154422	0.311558
VWM	4.63221	0.570616	0.765563	0.797503	0.699817	0.357967	0.513585	3.91571	1.12676	0.414599	5.4458	4.99414	0.829123	0.936515	4.35545	7.70269
Gadd34
	placebo								lithium
WT	0.656532	0.278923	0.352255	0.315357	0.282856	1.12125	0.456739	0.556559	2.01114	1.30842	0.352098	0.567097	0.443207	0.891217	1.0637	0.373583
VWM	1.15599	0.682811	0.638201	0.721161	0.771372	0.524368	0.478794	1.2939	0.782831	0.793683	5.69337	1.17137	1.05777	1.36885	2.22488	1.57502
Nupr
	placebo								lithium
WT	2.51187	1.46988	1.5284	0.747861	0.714428	1.46611	1.06071	3.63887	3.8542	5.30515	1.59204	1.37148	0.960213	1.9203	2.46327	2.47604
VWM	35.3484	8.17051	10.5856	13.9845	15.689	12.3533	12.7446	32.9875	16.5374	8.24659	79.5194	26.8296	14.0992	22.2123	40.7868	49.5293
Slc7a3
	placebo								lithium
WT	0.320784	0.517969	0.473237	0.381545	0.329117	0.366041	0.327437	0.447692	0.539116	0.465115	0.360806	0.413714	0.534914	0.422919	0.424656	0.550016
VWM	0.908008	1.66226	1.24273	1.59575	1.53226	0.845652	1.1273	2.04656	2.05095	1.47423	2.70448	3.07355	1.60729	2.08679	2.18786	4.12679
[truncated: 5 more columns]

## Sheet: Sup. Fig. 1
Trib3
	placebo								lithium
WT	0.0653665	0.0192254	0.00114696	0.125613	0.0462992	0.0952617	0.0458815	0.0738646	0.109147	0.180455	0.0184043	0.207912	0.0994605	0.0826274	0.0307362	0.00706125
VWM	0.0336941	3.67744	0.881281	2.00646	1.27207	1.7788	1.50856	0.608768	2.27189	4.4422	4.63821	0.741256	1.81922	2.44884	0.469596	0.895036
Slc3a2
	placebo								lithium
WT	2.04507	2.21214	0.94411	5.07468	3.34416	4.81147	3.15799	2.96032	2.35836	3.43494	2.57018	6.07287	4.4955	3.90328	2.49828	1.28137
VWM	1.90652	19.2356	8.56406	11.7506	10.9597	10.1778	10.2424	4.88603	13.5218	16.7824	10.7701	11.7851	11.1613	11.9785	5.58912	8.26532
Psat1
	placebo								lithium
WT	3.01291	2.29128	1.1235	6.5847	3.39202	5.43612	4.76373	4.84722	5.33744	5.00463	3.7148	9.4787	7.08351	6.80717	4.14206	1.6267
VWM	1.48315	17.0443	7.69591	9.84722	10.4097	8.97105	7.49091	5.12233	9.84684	12.7492	22.3733	7.05383	9.19734	10.1528	5.36955	7.33568
